# Supplementary material for: The impact of Medicaid expansion under the Affordable Care Act on HIV care continuum outcomes across the United States
Source: Health Aff Sch. 2024 Oct 7;2(10):qxae128. doi: 10.1093/haschl/qxae128 (PMC11498052; doi:10.1093/haschl/qxae128)
Supplement: qxae128_Supplementary_Data [file qxae128_supplementary_data.zip]

Archive with 13 entries (13 files):
- ICJME_coi_disclosure, mjs.docx
- ICJME_coi_disclosure, pfr.docx
- ICJME_coi_disclosure, ps.docx
- ICJME_coi_disclosure, rdm.docx
- ICJME_coi_disclosure, sab.docx
- ICJME_coi_disclosure, sjg.docx
- ICJME_coi_disclosure, trs.docx
- N1501_ACA_Impact_HIV_CoC_Health_Affairs_SUPP_06Sep24.docx
- ICJME_coi_disclosure, bes.docx
- ICJME_coi_disclosure, des.docx
- ICJME_coi_disclosure, jt.docx
- ICJME_coi_disclosure, kna.docx
- ICJME_coi_disclosure, mah.docx
